# Supplementary material for: Galunisertib attenuates pulmonary fibrosis with silicosis in mouse via TGF-β/TRAF6/Beclin1 signaling pathway
Source: Front Pharmacol. 2025 Nov 25;16:1702511. doi: 10.3389/fphar.2025.1702511 (PMC12685898; doi:10.3389/fphar.2025.1702511)
Supplement: Supplementary file 1 [file Table2.xlsx]

## Sheet: CurPockets_info
ID Cavities_volume center_x center_y center_z size_x size_y size_z score contact_resi
1 147 19.627 1.345 20.153 21 21 21 -7.2 HIS:376:A,CYS:390:A,ARG:392:A,HIS:412:A,THR:413:A,MET:414:A,GLN:415:A,LEU:457:A,ALA:458:A,PHE:459:A,GLN:460:A,ARG:461:A,PRO:462:A,THR:463:A,ILE:464:A,LYS:469:A,GLY:470:A
2 135 5.938 -14.542 -1.899 21 21 21 -6.9 PHE:360:A,GLY:361:A,LEU:364:A,LYS:365:A,GLN:367:A,GLU:368:A,PRO:398:A,ASN:405:A,HIS:478:A,LEU:479:A,GLU:480:A,ALA:481:A,LEU:482:A,ARG:483:A,ARG:485:A,THR:486:A,PHE:487:A,ILE:488:A,ASP:491:A
3 72 8.347 6.001 30.944 21 21 21 -5.9 TYR:387:A,LEU:422:A,PRO:423:A,TRP:424:A,PRO:425:A,PHE:426:A,GLN:427:A,GLY:428:A,ASP:451:A,ALA:452:A,PRO:454:A,GLU:455:A,LEU:456:A,GLN:460:A,ARG:502:A,PHE:503:A,ASP:504:A,LEU:505:A,GLU:506:A
4 68 4.852 11.855 20.258 21 21 21 -5.9 CYS:349:A,ASN:350:A,GLY:351:A,ILE:352:A,THR:382:A,GLY:383:A,LYS:384:A,PRO:385:A,GLY:386:A,TYR:387:A,LEU:422:A,GLU:498:A,VAL:499:A,SER:500:A,THR:501:A,ARG:502:A,PHE:503:A
5 58 3.244 2.562 26.810 21 21 21 -6.1 ASN:350:A,GLY:351:A,ILE:352:A,THR:382:A,PHE:426:A,GLN:427:A,GLY:428:A,THR:429:A,ILE:430:A,ARG:431:A,ILE:449:A,ASP:451:A,ALA:452:A,LYS:453:A,PRO:454:A,GLU:455:A,GLU:498:A,VAL:499:A,SER:500:A,THR:501:A,ARG:502:A,PHE:503:A,ASP:504:A,GLU:506:A
