# Supplementary material for: Galunisertib attenuates pulmonary fibrosis with silicosis in mouse via TGF-β/TRAF6/Beclin1 signaling pathway
Source: Front Pharmacol. 2025 Nov 25;16:1702511. doi: 10.3389/fphar.2025.1702511 (PMC12685898; doi:10.3389/fphar.2025.1702511)
Supplement: Supplementary file 4 [file Table1.xlsx]

## Sheet: CurPockets_info beclin1
ID Cavities_volume center_x center_y center_z size_x size_y size_z score contact_resi
1 141 -8.722 -0.404 -13.731 21 21 21 -96.1 ASP:67:B,SER:70:B,TYR:71:B,SER:74:B,GLN:75:B,SER:79:B,ARG:90:B,THR:91:B,GLU:92:B,ASP:67:B,SER:70:B,TYR:71:B,SER:74:B,GLN:75:B,SER:79:B,ASP:67:B,SER:70:B,TYR:71:B,SER:74:B,GLN:75:B,SER:79:B,GLU:92:B,ARG:107:B,ASP:67:B,SER:70:B,TYR:71:B,SER:74:B,GLN:75:B,SER:79:B,ARG:107:B,ASP:67:B,SER:70:B,TYR:71:B,SER:74:B,GLN:75:B,SER:79:B,GLU:92:B,ASP:67:B,SER:70:B,TYR…
2 53 1.610 -19.008 -7.447 21 21 21 -92.5 LYS:76:B,GLY:77:B,TYR:78:B,GLN:82:B,VAL:168:B,VAL:171:B,ASP:172:B,LYS:173:B,GLU:174:B,GLN:176:B,LYS:76:B,GLY:77:B,TYR:78:B,GLN:82:B,VAL:168:B,SER:170:B,VAL:171:B,ASP:172:B,LYS:173:B,GLU:174:B,MET:175:B,GLN:176:B,LYS:76:B,GLY:77:B,TYR:78:B,GLN:82:B,VAL:168:B,SER:170:B,VAL:171:B,ASP:172:B,LYS:173:B,GLU:174:B,GLN:176:B,LYS:76:B,GLY:77:B,TYR:78:B,GLN:82:B,VAL:…
3 39 -0.028 -20.399 10.097 21 21 21 -83.7 GLY:21:A,MET:24:A,HIS:129:B,ILE:130:B,THR:131:B,PRO:132:B,GLY:133:B,THR:134:B,GLN:137:B,SER:138:B,GLN:141:B,LYS:173:B,GLU:174:B,MET:175:B,GLY:21:A,MET:24:A,HIS:129:B,ILE:130:B,THR:131:B,PRO:132:B,GLY:133:B,THR:134:B,GLN:137:B,SER:138:B,GLN:141:B,LYS:173:B,GLU:174:B,MET:175:B,MET:24:A,HIS:129:B,ILE:130:B,THR:131:B,PRO:132:B,GLY:133:B,THR:134:B,GLN:137:B,SE…
4 25 -16.448 -8.949 4.983 21 21 21 -98.6 ARG:62:B,TYR:136:B,PHE:139:B,ARG:181:B,ALA:184:B,TRP:185:B,ALA:187:B,THR:188:B,TYR:189:B,ASN:191:B,ASP:192:B,HIS:193:B,ARG:62:B,TYR:136:B,PHE:139:B,ARG:181:B,ALA:184:B,TRP:185:B,ALA:187:B,THR:188:B,TYR:189:B,ASN:191:B,HIS:193:B,TYR:136:B,PHE:139:B,ARG:181:B,ALA:184:B,TRP:185:B,ALA:187:B,THR:188:B,TYR:189:B,ASN:191:B,ASP:192:B,HIS:193:B,ARG:62:B,TYR:136:B,P…
5 21 -17.409 5.359 2.072 21 21 21 -87.6 ARG:62:B,ALA:184:B,THR:188:B,ASN:191:B,ASP:192:B,GLU:195:B,PRO:196:B,MET:57:B,SER:58:B,ASN:61:B,ALA:184:B,ALA:187:B,THR:188:B,ASN:191:B,ASP:192:B,GLU:195:B,PRO:196:B,ALA:184:B,THR:188:B,ASN:191:B,ASP:192:B,GLU:195:B,PRO:196:B,ARG:62:B,ALA:184:B,THR:188:B,ASN:191:B,ASP:192:B,GLU:195:B,PRO:196:B,ALA:184:B,ALA:187:B,THR:188:B,ASN:191:B,ASP:192:B,GLU:195:B,PRO:…
